# Supplementary material for: Exploring health equity in Lesotho’s Child Grants Programme
Source: Health Policy Plan. 2024 Jan 20;39(2):138–55. doi: 10.1093/heapol/czad116 (PMC10883666; doi:10.1093/heapol/czad116)
Supplement: czad116_Supp [file czad116_supp.zip]

Archive with 3 entries (3 files):
- czad116_Supp/E4HE 2 HE Annex 1_Rev2 clean.docx
- czad116_Supp/E4HE 2 HE Annex 2_Rev2 clean.docx
- czad116_Supp/E4HE_2_HE_Annex_3_Rev2 clean.docx
